# Supplementary material for: Implications of Crop Rotation and Fungicide on Fusarium and Mycotoxin Spectra in Manitoba Barley, 2017–2019
Source: Toxins (Basel). 2022 Jul 6;14(7):463. doi: 10.3390/toxins14070463 (PMC9319603; doi:10.3390/toxins14070463)
Supplement: Supplementary file 1 [file toxins-14-00463-s001.zip]

Archive with 1 entries (1 files):
- toxins-1787912-supplementary.pdf
